# Supplementary material for: Analysis of MADS-box genes revealed modified flowering gene network and diurnal expression in pineapple
Source: BMC Genomics. 2020 Jan 2;21:8. doi: 10.1186/s12864-019-6421-7 (PMC6941321; doi:10.1186/s12864-019-6421-7)
Supplement: Supplementary file 1 — Additional file 1: Table S1. The primer sequences for qRT-PCR [file 12864_2019_6421_MOESM1_ESM.xlsx]

## Sheet: Sheet1
Table S1. The primer sequences for qRT-PCR
Gene	Forward primers(5’-3’)	Reverse primers(5’-3’)
Aco002729.1	GGGCTGGATTTAGTGGAAGAA	CCATCTTCAGCGAGAGCATT
Aco003667.1	ATCTCCTTGGCGAGGATTTG	GGGTGCGTGTTGATCTTATTTG
Aco004785.1	TATCCGGTGGAACCGAATTG	ATCTTGGTGATGCGAGTAGTG
Aco009993.1	GCCGTCAACAAGCGAGTAT	TGCTCTGATGGTTGGAGTAATG
Aco013229.1	TTGAACCTCTGCTACAGCTAAC	GTTCCTGGCCTCCCAATAATAA
Aco013736.1	ACGGAGAGCAACGAACAAATA	CGTAGGACTGGTATGGAAAGTG
Aco015104.1	TGGCCGCTATCAGCAATTTA	GGAAGAATCATCGTCTCCACTC
Aco015105.1	GAAGGCGCATGTAGAGAGTTTA	CAAGTTGCTTCTCAAGCTGTTC
Aco015487.1	CCCACTCTGCAAATAGGGTATC	ACCCAACCAAGCATGAAATTG
Aco015492.1	GATTGCTGGAGGTTCGATTGT	CGCGTTCTCTATCCGCTTTATC
Aco016643.1	GAAGCATTACGCGAACAGAATC	TATACACAGCTCGGTCTCCA
Aco017563.1	CCACTGAGACACAGAGCAATTA	TGGAATCAAATCCTCACCAAGA
Aco017589.1	GCAACCTCCGCAAAGAAATAC	CTTCCTGTGACGAACAACCT
Aco019365.1	AGGAGCTGATCCCGATAGAA	GTTCTCCTCCTCCAACAATCTC
Aco025594.1	GCAACCTCCGCAAAGAAATAC	CTTCCTGTGACGAACAACCT
Aco027629.1	GGTTCTGGTGGATGATGCTATG	GTGGCGTATGTCTTCGGTATTC
Aco004028.1	TTGGATTGGGTCGTGTTCTT	GCTCCTTCAGCTGGGTATTT
Aco004839.1	GGAGAAGGAACTGATGGAGAAG	GAGGAGTTTGTAGGAGGTTGAG
Aco004988.1	CAGAGAACAACAGGGTTAGTAGG	CACCATTACGACGCTTAGAGAA
Aco011677.1	CGGCGAGGATAGTTGGAATAG	TCTAACGCGGACTTGAACTG
Aco012428.1	GTGAGGACTATGGGAAGCTAAAG	GTTGTTGCTCCAGTTGTTGAAG
Aco015491.1	CCTTCATCCCACTGTTCCTTTA	CGAGGAATGCACACCAAATC
Aco018015.1	CTGAGCACGAGGTTATGATGTT	CTCTTCCAGTGCCATGTGTT
Aco030142.1	TGCAGGAAATCACAGAGCTAAA	GGAACAGATGGTAGCAGTTGAG
